# Supplementary material for: Aberrant CpG‐methylation affects genes expression predicting survival in lung adenocarcinoma
Source: Cancer Med. 2018 Oct 23;7(11):5716–26. doi: 10.1002/cam4.1834 (PMC6246931; doi:10.1002/cam4.1834)
Supplement: Supplementary file 1 [file CAM4-7-5716-s001.xlsx]

## Sheet: resultmuch.txt
Table1: The overall survival (OS) analysis of upregulated-hypomethylated genes
Gene	p.val	HR	upper95	lower95
A2ML1	0.2605	0.845157	1.13385	0.629969
ABCA4	0.697953	0.943768	1.26711	0.702936
ABCC11	0.00961054	0.676939	0.908312	0.504504
ABCC2	0.0826301	0.772037	1.0371	0.574716
ABCC3	0.460723	0.895665	1.20234	0.667212
ACTBL2	0.653362	0.935002	1.25547	0.696334
ADAM12	0.0450422	0.741827	0.995518	0.552784
ADAM6	0.108667	1.27184	1.70664	0.947813
ADAM8	0.74249	1.05045	1.40929	0.782973
ADAMTS12	0.425596	0.888397	1.19332	0.661387
ADAMTS14	0.967367	1.00614	1.35033	0.749683
ADAMTS16	0.334333	0.865845	1.16181	0.645277
ADM2	0.0948321	1.28502	1.72389	0.957874
AGR2	0.0377501	0.731475	0.981357	0.54522
AIM2	0.710808	0.946398	1.27093	0.704734
ALDH3A1	0.968427	0.994113	1.33371	0.740988
ALDH3B2	0.123493	0.793666	1.06476	0.591595
ALG1L	0.173553	0.816	1.09502	0.608076
ALOXE3	0.099459	0.781619	1.04904	0.582367
ANKRD22	0.688832	0.941962	1.26371	0.702132
ANO7	0.242776	0.839957	1.12778	0.625587
APOBEC1	0.054059	0.749863	1.00659	0.558613
ARL14	0.0211935	0.709108	0.952224	0.528062
ARNTL2	0.000411866	0.590366	0.792772	0.439637
ASPHD1	0.0929592	1.28638	1.72587	0.958805
AURKA	0.0166704	0.697793	0.93638	0.519997
B3GNT3	0.00978736	0.680741	0.914638	0.506658
B3GNT6	0.883717	0.978334	1.31268	0.729147
B4GALNT2	0.483733	0.9008	1.20851	0.671438
BAIAP2L2	0.00261982	0.64047	0.861071	0.476385
BBOX1	0.383408	0.877923	1.17783	0.65438
BEAN	0.189827	0.823156	1.10549	0.612927
BFSP2	0.257529	1.18494	1.5897	0.883235
BHLHA15	0.025209	1.39934	1.87755	1.04294
BHMT2	0.876173	1.02354	1.37404	0.762446
BLK	0.0157557	1.43754	1.92909	1.07123
BRDT	0.0963124	1.28171	1.72026	0.954957
BUB1B	0.0023309	0.632415	0.848838	0.471173
C10orf55	0.40888	0.883584	1.18541	0.658612
C11orf86	0.0106434	0.682206	0.915803	0.508193
C12orf56	0.157723	0.8087	1.0849	0.602815
C16orf74	0.101766	0.780843	1.04771	0.58195
C17orf53	0.00770785	0.669468	0.898344	0.498903
C2CD4D	0.835363	0.9694	1.30049	0.722602
C4BPB	0.245214	1.19004	1.5967	0.886957
C6orf222	0.542067	1.0958	1.47029	0.816698
CA9	0.00312311	0.643879	0.864952	0.47931
CACNA1B	0.441194	1.1224	1.50573	0.836654
CACNA1E	0.456316	0.894644	1.20098	0.666445
CALHM3	0.9705	1.00556	1.34917	0.749453
CAPN14	0.917575	0.984662	1.32096	0.733982
CAPN5	0.0771681	0.767766	1.03041	0.572067
CARD11	0.331143	0.865156	1.16153	0.644406
CASKIN1	0.230984	0.83571	1.12115	0.622942
CBX2	0.232553	0.83633	1.12196	0.623415
CCDC129	0.334627	1.15512	1.54996	0.860859
CCL22	0.0912072	1.28831	1.72835	0.9603
CD1A	0.112117	1.26943	1.70306	0.946212
CD79A	0.0179358	1.42737	1.91536	1.0637
CDK5R1	0.215039	0.830902	1.11525	0.619053
CECR7	0.207464	1.20726	1.62015	0.899592
CEP55	0.0256924	0.715413	0.960011	0.533135
CFB	0.789394	1.04078	1.39628	0.775796
CGREF1	0.0745752	0.764863	1.02609	0.570142
CHRNA6	0.00487283	1.5274	2.04933	1.1384
CHST4	0.170225	0.814393	1.09288	0.606871
CHST6	0.115482	0.791196	1.0625	0.589169
CKM	0.689778	1.06154	1.42494	0.790824
CNTN2	0.0443053	1.35494	1.8177	1.00999
COL17A1	0.468186	0.897123	1.20359	0.66869
COL1A1	0.409548	0.884091	1.1863	0.658868
COL22A1	0.038998	0.733718	0.98456	0.546785
COL5A1	0.177968	0.818641	1.0992	0.60969
CP	0.172569	0.815434	1.09395	0.607826
CPLX2	0.741006	1.0506	1.40962	0.78302
CPNE7	0.560228	1.09087	1.46346	0.813142
CR2	0.0192533	1.42075	1.90672	1.05864
CSMD2	0.279087	0.850865	1.14227	0.633799
CST1	0.32129	0.862576	1.15745	0.642826
CST4	0.482028	0.90017	1.20762	0.670996
DEPDC7	0.6837	1.06284	1.42603	0.792153
DGKI	0.618019	0.92812	1.24536	0.691696
DIO2	0.305113	0.857929	1.15094	0.639515
DLL3	0.259641	0.844628	1.13314	0.629574
DMGDH	0.817853	0.966139	1.29639	0.720016
DMRT3	0.0379091	0.73196	0.981958	0.545609
DNER	0.0426586	0.737405	0.989291	0.549652
DSP	0.0174793	0.701988	0.942781	0.522695
DUSP13	0.844236	1.02984	1.38294	0.766901
DUSP4	0.385963	0.877999	1.17789	0.654457
ENTPD2	0.413704	0.885281	1.18828	0.659544
ENTPD8	0.489477	1.10893	1.48773	0.826574
EPHB2	0.0279606	0.719145	0.964988	0.535933
EPHX4	0.559726	0.91664	1.22972	0.683269
EPN3	0.253223	0.842821	1.13067	0.628252
EPR1	0.00725472	0.665986	0.893453	0.496431
EPS8L3	0.239219	0.83833	1.12472	0.624867
EZH2	0.476493	0.898871	1.20603	0.669941
FABP7	0.834883	0.969292	1.30065	0.722352
FAM135B	0.672145	0.938784	1.25959	0.699683
FAM163A	0.820663	0.966594	1.29677	0.720486
FAM178B	0.0337705	1.37433	1.8446	1.02395
FAM83A	0.000900046	0.60968	0.818852	0.45394
FAM83B	0.141729	0.803313	1.07858	0.598299
FAM90A1	0.340416	0.867129	1.1639	0.64603
FBXO32	0.0935581	0.777706	1.04341	0.579666
FCRL2	0.00203218	1.59249	2.13719	1.18662
FCRL4	0.00812406	1.48823	1.99729	1.10892
FCRL5	0.0407965	1.36141	1.82639	1.01481
FCRLA	0.00545531	1.52337	2.04374	1.1355
FHOD3	0.512763	0.907321	1.21877	0.675463
FLJ12825	0.0807366	0.771333	1.03652	0.573992
FMO1	0.858996	0.973967	1.30669	0.725967
FNDC1	0.610147	0.927042	1.2441	0.690788
FSTL4	0.10289	0.783543	1.05161	0.583812
FUT6	0.662389	1.06731	1.43224	0.795369
GALNT7	0.229463	0.834914	1.12006	0.622359
GAP43	0.0031255	0.639956	0.858632	0.476972
GDA	0.393044	0.880142	1.1808	0.656039
GJA9	0.89782	0.981001	1.31613	0.731208
GJB2	0.000362789	0.587846	0.78943	0.437738
GJB3	0.000145745	0.565315	0.759327	0.420874
GJB4	0.0345299	0.729053	0.978709	0.543081
GJB5	0.0409971	0.736034	0.987649	0.548521
GLB1L3	0.0228042	1.40739	1.88866	1.04876
GLYATL2	0.864153	0.974743	1.30776	0.726529
GNB3	0.178918	1.22444	1.64275	0.912647
GPR84	0.211004	1.20608	1.618	0.899031
GPR87	0.0938997	0.77832	1.04447	0.579989
GPRIN1	0.0138879	0.690622	0.926686	0.514693
GPX2	0.0760666	0.766097	1.0278	0.571027
GREB1L	0.011546	0.684849	0.919318	0.510181
GRHL3	0.931793	0.987271	1.32451	0.735895
GRIP1	0.120543	0.794051	1.06629	0.59132
HAVCR1	0.0165674	0.700162	0.940983	0.520973
HECW1	0.898963	0.981177	1.31628	0.731386
HHIPL2	0.0140569	0.689973	0.925652	0.5143
HKDC1	0.276546	0.849452	1.1396	0.633178
HMGA1	0.00138213	0.617276	0.828373	0.459974
HMGA2	0.101221	0.782589	1.05016	0.583192
HNF4A	0.0983304	0.781423	1.04925	0.581961
HRASLS	0.815279	1.03559	1.38945	0.771856
HS6ST2	0.364866	0.873119	1.17152	0.650727
HSF2BP	0.227525	0.834099	1.11905	0.621707
HTR1D	0.00123181	0.61603	0.827054	0.458849
HTR3A	0.562399	0.916688	1.22999	0.68319
IGF2BP1	0.0512679	0.745914	1.00074	0.555977
IGFL2	0.282176	0.852541	1.14407	0.635301
IGSF9	0.0858425	0.773892	1.03899	0.576434
IGSF9B	0.114138	1.27071	1.70605	0.946454
IL12RB2	0.474569	0.898971	1.20631	0.669935
IL20RB	0.16349	0.811069	1.08808	0.604579
IL31RA	0.810062	0.964686	1.29432	0.719004
IL4I1	0.658985	0.936004	1.25568	0.697714
INHA	0.0550897	0.750325	1.00685	0.559159
ITGA11	0.030147	0.72551	0.974247	0.540278
IVL	0.636848	1.07301	1.4395	0.79983
JAKMIP3	0.41055	1.13083	1.51738	0.842751
JSRP1	0.0613619	1.32328	1.7762	0.985855
KBTBD12	0.127999	1.25829	1.68829	0.937805
KCNG1	0.121091	0.79272	1.06356	0.590848
KCNH8	0.366212	1.14535	1.53664	0.853704
KCNK12	0.176555	0.817651	1.09722	0.609315
KCNK9	0.987092	0.997588	1.33831	0.743608
KCNN4	0.093851	0.778235	1.04454	0.579825
KCNQ3	0.0903335	0.777789	1.04544	0.578662
KCP	0.0205336	0.70746	0.949411	0.527168
KHDC1L	0.19821	0.824475	1.10611	0.614549
KIF1A	0.735134	1.0517	1.41102	0.783885
KIF26B	0.809881	1.03645	1.39186	0.771795
KISS1	0.0689347	0.763551	1.02501	0.568785
KLHDC8A	0.978365	1.00404	1.34695	0.74843
KPNA7	0.303276	0.856876	1.14955	0.638714
KRT15	0.417967	1.12865	1.51443	0.841133
KRT6A	0.00142308	0.619669	0.832101	0.461471
KRT6B	0.00121097	0.614945	0.825612	0.458032
KRT6C	0.00130974	0.618748	0.8314	0.460487
KRT80	0.00509051	0.657954	0.883369	0.490059
KYNU	0.0542004	0.748247	1.00381	0.557749
LCN2	0.369293	0.874327	1.17313	0.651632
LGR4	0.0113116	0.68415	0.918389	0.509656
LOC100130238	0.346817	1.15086	1.54504	0.857251
LOC100131551	0.0488129	0.744953	0.999684	0.55513
LOC399815	0.076345	0.766425	1.02833	0.571223
LOC84740	0.901001	1.01874	1.36688	0.759275
LPO	0.42949	1.12546	1.51013	0.838769
LRRC15	0.546448	0.914442	1.22684	0.681591
LY6D	0.305849	0.857618	1.15053	0.639275
MAGEA3	0.726944	0.949042	1.27321	0.707409
MCM2	0.258581	0.844147	1.13245	0.629239
MEGF10	0.600828	1.0815	1.45092	0.806132
MGC87042	0.0136019	0.691123	0.927661	0.514898
MIOX	0.256584	1.18535	1.59018	0.883574
MMP1	0.0480508	0.744809	1.0004	0.554517
MMP12	0.576578	0.919936	1.23419	0.685699
MMP13	0.562251	0.917432	1.23095	0.683768
MMP3	0.122272	0.794496	1.06605	0.592117
MS4A1	0.000310536	1.72869	2.31978	1.28821
MSMB	0.798814	1.03888	1.39453	0.773931
MUC13	0.258526	0.84453	1.13339	0.629289
MUC21	0.0611094	1.32216	1.77507	0.984805
MUC4	0.367597	1.14499	1.53629	0.85335
MUC5B	0.0218318	0.709896	0.953271	0.528657
MUC6	0.408676	1.1315	1.51812	0.843344
MXRA5	0.0813321	0.772481	1.03738	0.575222
MYEOV	0.0129949	0.691247	0.928546	0.514591
MYH16	0.144088	0.804493	1.08076	0.598845
MYO3B	0.15187	0.807262	1.08322	0.601609
NCAPH	0.041924	0.736537	0.988207	0.548961
NECAB2	0.480505	0.899326	1.20737	0.669874
NGEF	0.0149201	0.695141	0.933205	0.517808
NKAIN1	0.765185	0.956224	1.2829	0.712732
NMNAT2	0.310368	0.858957	1.15238	0.640245
NPTX1	0.490188	1.10873	1.4874	0.826467
NPW	0.390303	0.87912	1.17948	0.655248
NQO1	0.272509	0.847551	1.13748	0.631519
NR0B1	0.189252	0.821135	1.10159	0.612082
NUP210L	0.000989347	1.6442	2.20673	1.22507
NUP62CL	0.000282416	0.580333	0.779469	0.432072
OGDHL	0.418168	1.1284	1.51459	0.840678
ONECUT2	0.712554	0.946377	1.27029	0.705056
OPCML	0.138805	1.24834	1.67479	0.930476
OVOL1	0.551493	0.914804	1.22759	0.681712
P2RY6	0.442812	0.891546	1.19625	0.664455
PADI1	0.0894861	0.775974	1.04135	0.578229
PAEP	0.839875	0.970202	1.30183	0.723056
PAX7	0.530458	1.09852	1.47372	0.818846
PCDHGA1	0.141292	0.802047	1.07598	0.597853
PCP4	0.0183015	1.42528	1.91255	1.06216
PFKP	0.000288979	0.579609	0.778283	0.431652
PGLYRP3	0.692592	0.942621	1.26462	0.702611
PKIB	0.0339321	0.727695	0.976303	0.542393
PLAU	0.253086	0.84276	1.13086	0.628056
PLEK2	0.00641858	0.663535	0.890434	0.494453
PLXNB3	0.620999	1.0773	1.44837	0.801301
PNMA3	0.151675	1.2428	1.66901	0.925425
PNOC	0.153244	1.23899	1.66222	0.923529
PODXL2	0.420707	1.12811	1.51355	0.840826
POF1B	0.0570763	0.751497	1.00821	0.560151
POSTN	0.0883254	0.776688	1.0427	0.578538
POU2AF1	0.00991154	1.47939	1.98467	1.10275
POU6F2	0.366358	0.873348	1.17171	0.65096
PPEF1	0.0708233	0.76195	1.0222	0.56796
PPFIA4	0.97572	0.995456	1.33639	0.741499
PPP1R14D	0.655694	1.0691	1.43423	0.796923
PRAME	0.137135	0.799649	1.07275	0.596073
PRC1	0.000981546	0.609621	0.818543	0.454023
PROC	0.583577	0.921387	1.23623	0.686729
PROM2	0.938573	0.988537	1.32616	0.736869
PRSS1	0.355823	1.1481	1.54035	0.855743
PSCA	0.0258947	0.713746	0.957536	0.532025
PTPRH	0.0100736	0.680894	0.914286	0.507081
PTTG1	0.00237134	0.629592	0.844617	0.469308
PVT1	0.645788	1.07119	1.43714	0.798417
RAB26	0.328965	1.15676	1.552	0.862168
RAB3B	0.0693631	0.762399	1.02348	0.567918
RAD54B	0.00235865	0.633933	0.851041	0.472212
RAET1K	0.0165202	0.700866	0.941586	0.521687
RASAL1	0.450055	0.893498	1.19946	0.665583
RCOR2	0.127697	0.795292	1.06692	0.592816
RECQL4	0.0649957	0.757493	1.0162	0.564647
REG1A	0.927559	0.986474	1.32446	0.734738
RHBDL1	0.882503	1.02234	1.37214	0.761722
RHBDL2	0.484988	0.900841	1.20866	0.671415
RHOV	0.0164602	0.697666	0.936089	0.51997
RRM2	0.00102847	0.607459	0.814975	0.452782
RUFY4	0.140001	1.24935	1.67659	0.930982
S100P	0.0352407	0.728507	0.977388	0.543001
SALL1	0.00822992	0.673515	0.90405	0.501766
SBK1	0.0415427	1.35708	1.82098	1.01135
SCN8A	0.841923	0.970585	1.30276	0.72311
SDCBP2	0.00752876	0.670023	0.899407	0.499141
SERINC2	0.257406	0.843685	1.13183	0.628894
SERPINA4	0.0439144	0.740442	0.994617	0.551221
SERPINB3	0.102005	0.782439	1.04974	0.583205
SERPINB5	0.000122117	0.560556	0.752789	0.417411
SERPINB7	0.0334372	0.72838	0.978055	0.542441
SGK2	0.283657	0.852007	1.14407	0.634502
SLAMF9	0.0108868	0.681733	0.914711	0.508094
SLC13A5	0.139124	0.801487	1.07569	0.597183
SLC17A9	0.0311825	1.38357	1.85617	1.0313
SLC1A7	0.131755	1.25397	1.68224	0.93473
SLC22A18AS	0.697559	0.943475	1.2657	0.70328
SLC24A2	0.421539	0.887068	1.19027	0.6611
SLC25A21	0.0267558	0.716754	0.961681	0.534206
SLC28A2	0.519414	1.1009	1.47739	0.820351
SLC2A1	0.000253065	0.577292	0.775208	0.429906
SLC35F3	0.034045	0.730064	0.98029	0.543709
SLC5A12	0.737268	0.951028	1.27591	0.708872
SLC6A10P	0.150816	0.807957	1.08571	0.601259
SLC6A17	0.0365639	0.730488	0.980127	0.544432
SLC6A3	0.371873	1.14316	1.53369	0.852071
SLC7A11	0.083057	0.770066	1.03307	0.574019
SMOC1	0.0612545	0.755369	1.01373	0.562857
SNCG	0.210852	0.828507	1.11148	0.617579
SPERT	0.835341	0.96938	1.30046	0.722588
SPOCK1	0.00116779	0.616102	0.827368	0.458782
SPRR1A	0.456609	0.894605	1.20033	0.666746
SPRR1B	0.000322383	0.587873	0.790612	0.437123
SPRR2A	0.0261059	0.722445	0.973502	0.536132
SPRR2D	0.155882	0.810122	1.08858	0.602896
SPRR3	0.0380168	0.734885	0.986956	0.547194
SPTB	0.0294423	1.38828	1.8625	1.03481
SRD5A1	0.625539	0.929658	1.24717	0.692983
SRPK3	0.222053	1.20184	1.61256	0.895737
SRPX2	0.353101	0.870036	1.16721	0.648523
SRRM3	0.774079	1.04391	1.40106	0.777798
ST6GALNAC1	0.28553	1.17414	1.57525	0.875167
STRA6	0.648263	1.07065	1.43656	0.797944
STX1A	0.15802	0.810124	1.08762	0.603426
SULF1	0.205497	0.828949	1.11265	0.617585
SYT13	0.00523434	0.657952	0.883164	0.49017
TCN1	0.00256159	0.636954	0.855508	0.474233
TEKT5	0.899632	0.981268	1.31766	0.730755
TERT	0.457318	0.894747	1.20035	0.666949
TESC	0.654431	0.9353	1.25494	0.697074
TEX11	0.845277	0.971434	1.30321	0.724123
TEX15	0.074586	0.76564	1.02741	0.570563
TFF1	0.0481086	0.743762	0.998271	0.55414
TFF2	0.453034	0.893877	1.19936	0.666201
TFR2	0.710507	1.05715	1.41836	0.787931
TGM5	0.492052	0.902538	1.21084	0.672737
THBS2	0.300675	0.857249	1.15076	0.638602
THPO	0.753394	1.04813	1.40678	0.780922
TLL2	0.00543458	0.66159	0.888428	0.49267
TMEM156	0.526593	0.909701	1.22042	0.678088
TMEM184A	0.121891	0.794623	1.06735	0.591582
TMEM45A	0.0464197	0.742088	0.995866	0.55298
TMPRSS4	0.496224	1.10695	1.48518	0.825043
TNFRSF9	0.910509	1.01691	1.36448	0.75787
TNS4	0.000838401	0.606037	0.813786	0.451323
TOX3	0.834005	0.969157	1.3002	0.7224
TP63	0.485088	0.900981	1.20885	0.67152
TRIM10	0.365981	0.873358	1.17173	0.650967
TRIM15	0.00553088	0.660727	0.887547	0.491873
TRIM29	0.105259	0.785253	1.05388	0.585096
TRIM31	0.257949	0.844418	1.13324	0.629205
TRIP13	0.00364301	0.644303	0.86444	0.480225
TRPM8	0.737134	0.951027	1.27608	0.708774
TRPV3	0.75258	0.954262	1.28214	0.710231
TTYH1	0.0326222	0.726379	0.974947	0.541184
UCHL1	0.372326	0.874541	1.17343	0.651784
UGT1A6	0.340513	0.866945	1.16315	0.646169
UGT1A9	0.640182	0.932317	1.25075	0.694955
UGT8	0.951573	1.00914	1.35385	0.752191
UNC5CL	0.896719	0.980755	1.31723	0.73023
USH1C	0.457118	0.894581	1.20013	0.666825
VIL1	0.772712	0.957738	1.28504	0.713802
VSX1	0.0894539	1.2918	1.733	0.962922
VTCN1	0.437833	1.12319	1.50707	0.837088
WFDC10B	0.179109	1.22396	1.64201	0.912339
WIPF3	0.425204	0.887494	1.19064	0.661532
WISP1	0.596093	0.924208	1.24032	0.688661
XDH	0.114634	0.790236	1.06123	0.588445
ZNF229	0.349902	0.869467	1.16664	0.647991
ZYG11A	0.757689	1.04725	1.40503	0.780578
