# Supplementary material for: Aberrant CpG‐methylation affects genes expression predicting survival in lung adenocarcinoma
Source: Cancer Med. 2018 Oct 23;7(11):5716–26. doi: 10.1002/cam4.1834 (PMC6246931; doi:10.1002/cam4.1834)
Supplement: Supplementary file 2 [file CAM4-7-5716-s002.xlsx]

## Sheet: resultmuch.txt
Table2: The overall survival (OS) analysis of downregulated-hypermethylated genes
Gene	p.val	HR	upper95	lower95
ABCA3	0.0200301	1.42142	1.90689	1.05955
ACVRL1	0.21306	1.20543	1.61712	0.898545
ADAMTS4	0.00653915	0.664078	0.891037	0.494929
ADCY4	0.977585	0.995809	1.33658	0.741922
AGER	0.00146321	1.6156	2.16807	1.20392
AKAP2	0.31932	1.16146	1.55829	0.86568
ALS2CR12	0.359218	1.14664	1.53825	0.854722
ANGPT1	0.271998	1.17876	1.58167	0.87849
APOA1	0.137347	1.24815	1.67589	0.929578
ARHGEF15	0.175074	1.2254	1.64395	0.913418
ART4	0.076544	1.30576	1.75172	0.973335
ASPG	0.0613761	1.32344	1.77583	0.986301
CALCRL	0.675166	1.0647	1.42837	0.793626
CASKIN2	0.288448	1.17234	1.57276	0.873864
CAV1	0.988273	0.997802	1.3386	0.743768
CCDC141	0.0385371	1.36768	1.83495	1.01939
CD300LG	0.0422034	1.35493	1.8187	1.00942
CD36	0.118159	1.2649	1.69691	0.942875
CD93	0.514661	1.10264	1.47942	0.82182
CFP	0.087575	1.29199	1.73342	0.962972
CHRM1	0.00939712	1.47281	1.97829	1.09649
CLDN11	0.75235	1.04836	1.40644	0.781451
CLDN18	0.0753027	1.30846	1.75548	0.975262
CLDN5	0.732693	0.95012	1.27463	0.708229
CLEC4M	0.448348	1.1199	1.5025	0.834732
COLEC10	0.611178	0.92672	1.24327	0.690769
CRYAB	0.614526	1.07828	1.44669	0.803684
DAPK2	0.0100708	1.47531	1.97923	1.0997
DENND3	0.0434722	1.35196	1.81435	1.00742
DES	0.28333	1.17447	1.57558	0.875467
DLC1	0.116901	1.26592	1.69828	0.943637
DPEP2	0.000923509	1.64326	2.20709	1.22347
DUOX1	0.0996509	1.27619	1.71279	0.950877
DUOXA1	0.217881	1.20248	1.61347	0.896179
ECSCR	0.603795	0.925298	1.24145	0.689656
EDNRB	0.080357	1.29854	1.74245	0.967718
EPAS1	0.114349	1.26807	1.70116	0.945236
ESAM	0.080596	1.30104	1.74538	0.969813
F10	0.113644	1.26824	1.70139	0.94536
FABP4	0.0466389	1.34936	1.81026	1.0058
FAM107A	0.0390951	1.36416	1.83017	1.01681
FAM189A1	0.602763	1.08103	1.4504	0.805728
FCN3	0.188196	1.21813	1.63425	0.907962
GATA2	0.0908337	1.28799	1.72821	0.959902
GKN2	0.0824063	1.29708	1.74048	0.966638
GP9	0.212188	1.20491	1.61726	0.897693
GPM6A	0.325471	1.15879	1.55456	0.863781
GPR146	0.0625395	1.32282	1.77467	0.986019
GRASP	0.644765	1.07167	1.43862	0.798315
GRK5	0.194109	1.21518	1.63021	0.905817
GSG1L	0.0227475	1.40929	1.89077	1.05042
HSPB8	0.225186	1.19947	1.60917	0.89409
IL17D	0.288461	1.17173	1.57266	0.873017
IQSEC3	0.0849148	1.2955	1.73802	0.965648
ITIH5	0.372137	1.1436	1.53465	0.852199
KCNK3	0.00378236	1.54143	2.07046	1.14758
LIMS2	0.201929	1.21032	1.62404	0.901986
LIN7A	0.459549	1.11725	1.49882	0.832816
LOC158376	0.800299	1.03861	1.39346	0.774117
LRRK2	0.0674464	1.31664	1.76636	0.98142
LRRN3	0.0483751	1.34466	1.80423	1.00215
LTC4S	0.00329769	1.55401	2.0864	1.15747
LYVE1	0.365955	1.14525	1.53665	0.85355
MFSD2A	0.00479582	1.53933	2.06547	1.14722
MMRN2	0.744518	1.05002	1.40872	0.782654
MUSK	0.0232491	1.40845	1.88952	1.04986
MUSTN1	0.0118659	1.45509	1.95417	1.08347
MYADM	0.366154	0.873562	1.17246	0.650865
MYO7B	0.35792	1.14759	1.53965	0.855358
NECAB1	0.276887	1.17698	1.5791	0.877257
NHSL1	0.299532	1.16808	1.56715	0.870637
NKAPL	0.0843446	1.29415	1.7371	0.964147
NMUR1	0.0442557	1.3489	1.81092	1.00475
NRN1L	0.258468	1.18446	1.58906	0.882882
NTM	0.901261	1.01878	1.3674	0.759035
PALM2-AKAP2	0.98944	1.00198	1.34421	0.746875
PDLIM2	0.322222	1.15991	1.55606	0.86461
PEBP4	0.0586943	1.32704	1.78095	0.988813
PI16	0.0463178	1.34813	1.80917	1.00458
PLA2G4F	0.00884952	1.47672	1.98361	1.09936
PTCRA	0.106648	1.27336	1.70869	0.948936
PTPRB	0.259599	1.18465	1.58943	0.882959
RAMP2	0.459865	1.11691	1.4986	0.832431
RAPGEF4	0.101336	1.27973	1.71683	0.953908
RASIP1	0.764213	1.04589	1.40312	0.77961
RD3	0.285836	1.17324	1.57393	0.874551
RMST	0.297758	1.16992	1.57024	0.871658
ROBO4	0.951616	1.00911	1.3539	0.752129
RPL23AP32	0.685756	0.941202	1.26269	0.701566
RXFP1	0.00440476	1.53617	2.06114	1.1449
S100A3	0.430097	0.888916	1.19291	0.662392
S1PR1	0.143704	1.24627	1.67207	0.928902
SELP	0.010714	1.46965	1.97173	1.09542
SEMA3B	0.5623	1.09048	1.46295	0.812845
SFTPA1	0.13825	1.24965	1.67645	0.931512
SFTPC	0.0230592	1.40712	1.88804	1.0487
SLC19A3	0.944483	0.989645	1.32779	0.737616
SMAD6	0.983172	0.996854	1.33755	0.742936
SMAD9	0.0154931	1.44065	1.93284	1.0738
SOX7	0.89721	0.980866	1.31606	0.731043
STX11	0.590547	1.08401	1.45424	0.808039
SYT15	0.00792003	1.49626	2.00728	1.11534
TAL1	0.127437	1.25787	1.6875	0.937629
TBX4	0.0443197	1.3528	1.81501	1.00829
TEK	0.0877957	1.29361	1.73551	0.964235
TGFBR3	0.686514	1.06229	1.4251	0.791849
TGM1	0.0808243	1.29949	1.74332	0.968658
THSD1	0.00125615	1.63073	2.18792	1.21544
TMEM204	0.279534	1.17577	1.57733	0.876437
TMEM88	0.102189	1.27556	1.71368	0.949452
TNS1	0.033271	1.37904	1.85005	1.02795
TRIM71	0.710858	1.05707	1.41815	0.787924
USHBP1	0.361012	1.14654	1.53812	0.854653
VEPH1	0.4632	1.11601	1.49726	0.831839
VWF	0.0422505	1.35617	1.81956	1.0108
WNT7A	0.0203794	0.707723	0.950387	0.527019
WWC2	0.265916	0.846629	1.13602	0.630956
ZDHHC19	0.630061	1.07479	1.44258	0.80076
